# Supplementary material for: Rapid Construction and Characterization of Infectious cDNA Clones and Reporter Viruses of Enteroviruses, Including Enterovirus A71 and Coxsackievirus B5, with Systematic Identification of Critical Determinants for Successful Reporter Virus Generation
Source: Viruses. 2026 Apr 29;18(5):514. doi: 10.3390/v18050514 (PMC13211447; doi:10.3390/v18050514)
Supplement: Supplementary file 1 [file viruses-18-00514-s001.zip]

Archive with 1 entries (1 files):
- viruses-4259410-supplementary.pdf
